# Supplementary material for: Structural basis for calcium-stimulating pore formation of Vibrio α-hemolysin
Source: Nat Commun. 2023 Sep 23;14:5946. doi: 10.1038/s41467-023-41579-x (PMC10517994; doi:10.1038/s41467-023-41579-x)
Supplement: Supplementary file 4 — Source Data [file 41467_2023_41579_MOESM4_ESM.xlsx]

## Sheet: Fig.1b
	Protein concentration (μM)	10 mM CaCl2			No CaCl2
	120	103.41	100.494	99.753	62.346	71.537	74.601
	60	91.846	96.195	98.023	54.192	56.169	64.816
	30	84.533	93.329	95.009	26.865	31.955	31.165
	15	88.684	90.018	92.538	3.838	7.248	10.163
	7.5	88.042	88.783	90.661	-0.066	-0.955	-2.685
	3.75	85.423	79.74	86.361	-0.609	-2.191	-0.807
	1.875	72.031	75.984	72.229	-0.016	-1.746	-1.45
	0.9375	20.343	35.365	21.232	-0.362	-0.56	-0.511
	0.46875	7.989	8.236	7.593	-0.659	0.774	-0.412
	0.234375	6.062	2.652	5.32	-0.461	-1.993	0.922
	0.117188	2.652	3.789	1.664	-0.461	-0.362	0.527
	0.058594	2.553	0.774	0.824	0.972	-0.758	0.972
	0.029297	3.245	0.774	0.478	-0.758	-0.115	0.181
	0.014648	3.393	1.861	1.021	-1.499	-0.313	0.28
	0	2.108	1.96	1.664	0.231	-0.313	0.675

## Sheet: Fig.1c
	CaCl2 concentration (μM)	Mock			VcαHL			VcαHL + EDTA			EDTA
	20000	4.365	4.115	3.216	97.584	94.835	101.433	6.564	12.512	10.413	8.914	9.364	9.364
	10000	3.815	2.566	1.866	97.584	105.332	106.031	32.556	25.608	20.06	3.366	2.266	3.316
	5000	4.715	4.265	2.816	91.586	92.886	103.582	4.015	6.465	6.415	2.066	2.316	1.916
	2500	5.415	2.616	3.815	79.09	75.641	76.991	0.367	1.366	-0.233	4.765	3.216	2.516
	1250	5.465	3.066	2.816	41.503	38.454	45.501	1.666	1.266	0.516	4.415	4.065	3.815
	625	3.216	2.816	1.316	16.161	13.562	13.212	1.166	1.116	-0.633	4.865	4.365	4.515
	312.5	4.365	3.366	2.616	7.664	5.165	5.265	1.316	-0.083	0.417	5.065	5.865	4.065
	156.25	4.715	4.365	2.866	4.115	3.815	2.416	1.266	0.217	0.716	4.865	5.565	4.015
	78.125	4.865	3.565	3.865	2.716	1.216	1.716	1.316	-0.783	-1.833	6.015	4.515	4.165
	39.0625	5.165	4.265	3.765	2.216	2.466	0.367	1.916	4.465	4.265	5.915	4.815	3.965
	19.5312	4.665	4.815	4.915	1.316	0.417	0.317	-0.283	4.065	3.515	4.965	6.315	4.515
	0	5.715	4.465	5.615	1.866	0.516	0.367	0.267	-1.383	-0.483	5.315	4.665	6.365

## Sheet: Fig.1d
	Protein concentration (μM)	No CaCl2			10 mM CaCl2
	30	16.7782	16.6975	15.6391	80.9656	81.0983	78.2373
	15	9.71089	10.1184	9.73502	75.0065	75.2336	73.0407
	7.5	6.74653	6.82363	6.92066	67.9045	67.4996	64.8578
	3.75	5.65352	4.92502	5.08761	55.9951	55.9243	52.0374
	1.875	4.36225	3.87868	7.5107	36.1751	35.6763	33.153
	0.9375	4.24005	3.79162	3.90123	14.2534	14.0955	11.1553
	0.4688	4.30246	3.0563	2.75053	3.31854	3.57973	1.76975
	0.2344	4.3355	3.33217	2.6215	-0.39687	-0.00247	0.167466
	0.1172	2.08706	2.23916	2.68707	-0.09687	0.257152	0.528308
	0	0.190622	0.156271	0.142241	0.719428	0.489617	0.701043

## Sheet: Fig.1e
	CaCl2 concentration (μM	Mock			VcαHL
	20000	5.78822	5.4148	6.09847	64.882	64.7224	63.1371
	10000	5.98048	5.27251	5.23503	64.2296	63.076	63.1343
	5000	5.226	4.50901	4.72626	61.1596	61.701	59.9207
	2500	4.58953	4.2286	3.66084	54.064	54.6845	54.0585
	1250	3.5484	3.43179	3.47413	40.0455	41.1137	40.7133
	625	3.9232	3.13542	3.19441	24.3349	24.8166	24.7583
	312.5	2.70647	1.48904	2.21992	12.938	12.7978	12.4258
	0	0.574933	-0.45301	-0.12193	5.60567	5.13855	4.95462

## Sheet: Fig.1g
		Ca								Mg								Ba								Mn
	ion concentration (μM)	Mock			VcαHL				ion concentration	Mock			VcαHL				ion concentration	Mock			VcαHL				ion concentration	Mock			VcαHL
	20000	3.868	4.022	3.868	94.078	99.059	98.802		20000	4.176	4.381	4.587	3.868	3.354	2.944		20000	4.843	4.689	4.433	42.992	49.461	45.097
	10000	4.227	4.484	4.843	95.567	100.086	97.159		10000	4.535	4.535	4.792	2.379	2.225	0.941		10000	3.56	5.768	5.922	38.679	38.987	34.828		10000	3.611	3.868	5.665	76.262	82.629	76.108
	5000	4.741	4.073	4.535	94.54	94.386	95.054		5000	5.408	4.227	4.895	2.379	1.865	0.531		5000	4.587	4.741	5.151	18.501	13.726	15.112		5000	2.533	3.354	4.279	80.164	71.59	64.453
	2500	5.254	5.1	4.484	92.333	86.12	86.377		2500	3.252	4.689	5.819	1.711	1.352	0.633		2500	4.689	5.203	4.022	5.357	6.692	3.406		2500	3.714	3.611	4.484	46.432	48.999	40.27
	1250	4.073	3.611	2.995	61.321	64.813	66.199		1250	4.33	2.995	5.46	1.198	1.044	0.736		1250	3.765	4.741	4.741	2.687	1.147	2.276		1250	3.971	3.714	5.716	20.452	21.427	14.599
	625	3.714	2.02	3.663	29.078	29.899	26.562		625	4.792	4.843	5.922	0.993	0.787	0.89		625	6.23	4.843	4.227	1.506	0.685	1.506		625	3.56	3.252	5.357	6.23	5.819	5.408
	312.5	4.843	4.843	2.584	12.699	11.107	12.186		312.5	4.176	4.792	5.562	-0.445	1.352	1.198		312.5	5.511	4.895	4.587	0.839	0.068	0.839		312.5	2.79	6.127	5.151	1.147	1.917	2.174
	156.25	5.049	4.125	3.868	5.254	4.433	4.843		156.25	5.1	4.689	4.587	0.325	1.609	0.12		156.25	5.87	2.79	3.971	0.531	1.147	1.352		156.25	1.198	2.892	3.611	0.685	0.582	2.174
	78.125	4.279	3.919	3.817	2.79	1.763	1.968		78.125	4.125	4.33	4.843	1.301	0.685	-0.188		78.125	3.817	2.738	3.868	0.428	0.479	1.301		78.125	3.765	3.457	2.584	1.352	0.377	1.198
	39.0625	4.125	3.868	4.022	1.352	0.12	1.147		39.0625	3.56	3.406	4.073	-0.599	0.428	-0.907		39.0625	3.868	2.174	3.919	-0.342	1.249	0.941		39.0625	2.379	2.636	3.508	0.993	-0.24	0.993
	19.5312	4.843	5.716	6.076	0.89	0.582	0.068		19.5312	4.689	3.457	3.971	-0.137	-0.137	0.222		19.5312	1.917	3.046	2.892	0.325	-0.137	-0.907		19.5312	2.122	2.995	3.098	0.068	0.582	-0.342
	0	3.663	4.638	4.484	0.633	0.839	0.017		0	3.663	4.638	4.484	0.633	0.839	0.017		0	3.663	4.638	4.484	0.633	0.839	0.017		0	3.663	4.638	4.484	0.633	0.839	0.017

## Sheet: Fig.5c
	CaCl2 concentration (μM)	Ctrl (No VcαHL)			WT			H137A			N183A			E185A
	19.5312	1.94175	2.42718	0.32362	4.94418	3.98724	0.438596	40.7767	47.7346	49.3528	33.9485	49.3737	54.911	39.6836	43.6387	45.6163
	39.0625	4.04531	3.07443	3.39806	5.0638	2.55183	0.87719	46.1165	55.178	44.822	46.6051	53.1311	49.967	44.232	52.3401	47.5939
	78.125	1.77994	0.97087	0.97087	4.58533	3.26954	0.15949	51.7799	49.8382	54.5307	42.8477	56.6908	56.4931	52.1424	54.911	56.8886
	156.25	0.16181	0.80906	2.589	3.26954	2.11324	3.07018	50.4854	58.0906	53.2362	65.7877	57.8774	62.0303	61.0415	63.0191	63.2169
	312.5	0.97087	0.80906	0.16181	12.8309	13.5965	12.4003	59.8705	55.3398	53.3981	64.4034	66.9743	68.5563	56.0975	66.9743	63.8101
	625	0.97087	0.97087	1.94175	24.2718	30.4207	36.8932	53.0744	61.165	59.0615	71.5227	72.7093	72.7093	61.0415	63.0191	63.2169
	1250	0.970874	0.323625	0.64725	47.9266	42.6635	41.3477	58.8997	59.8705	63.4304	71.5227	72.7093	72.7093	67.7653	70.5339	70.9295
	2500	0.48544	0.323625	0.48544	69.697	62.8788	67.5439	59.0615	59.0615	59.8705	79.4331	72.5115	72.5115	63.8101	74.0936	76.0712
	5000	2.75081	2.589	0.97087	84.4099	80.7018	86.8022	61.9741	66.8285	60.356	74.2913	75.8734	75.8734	76.4667	72.3138	70.9295
	10000	0.48544	1.2945	2.26537	84.4099	89.9123	93.8596	61.4887	69.7411	66.1812	82.795	79.8286	79.8286	73.6981	79.8286	75.2801
	20000	0.970874	1.61812	0.80906	91.424	91.424	98.8673	64.7249	67.1521	63.9806	85.7614	81.2129	81.2129	76.4667	72.3138	70.9295
	40000	0.485437	0.64725	2.42718	92.3948	91.424	97.5728	68.7702	71.3592	71.521	91.8821	91.3323	91.3789	78.2465	83.1905	78.4443

## Sheet: Fig.6b
	VcaHL concentration (μM)	WT	WT	WT	H415A	H415A	H415A	H422A	H422A	H422A	H426A	H426A	H426A
	0	1.55963	3.17661	3.17661	0.149083	-0.298165	-0.229358	-0.0229358	0.87156	0.21789	2.69495	1.31881	2.1445
	0.058594	3.27982	2.55734	4.00229	-0.332569	0.0114679	0.0114679	0.114679	0.114679	0.286697	1.76606	2.48853	2.11009
	0.117188	3.58945	2.48853	2.41972	-0.16055	-0.401376	0.0802752	0.389908	0.493119	0.940367	3.00459	2.93578	2.66055
	0.234375	3.83028	2.69495	2.90138	0.114679	0.286697	0.321101	0.974771	1.18119	0.286697	2.38532	2.55734	2.76376
	0.46875	3.41743	5.55046	4.0367	1.18119	0.768349	1.07798	2.1789	0.802752	0.665138	2.38532	3.34862	2.97018
	0.9375	9.47248	12.6376	10.8142	1.31881	1.52523	1.31881	2.11009	2.35092	0.114679	1.97248	1.97248	2.28211
	1.875	56.5367	60.4243	65.5505	1.38761	1.83486	1.55963	1.69725	2.41972	3.34862	2.31651	1.04358	1.14679
	3.75	90.6651	94.2087	90.7683	1.90367	2.59174	1.97248	2.72936	2.48853	2.66055	2.52294	2.66055	1.83486
	7.5	96.3761	92.1101	98.406	1.90367	2.59174	2.83257	3.31422	2.93578	2.55734	4.41514	6.16972	3.93349
	15	97.5115	96.6858	97.1674	2.35092	2.04128	2.72936	3.48624	3.21101	2.66055	12.5344	15.3211	13.7041
	30	99.4725	97.2362	95.9289	2.93578	3.1422	2.79817	4.20872	2.79817	2.62615	23.8876	31.0436	27.6032
	60	98.6812	98.4748	96.9266	3.1078	3.38303	3.96789	4.93119	3.07339	3.62385	34.3119	42.2936	37.0986

## Sheet: Fig.6e
	VcaHL concentration (μM)	WT	WT	WT	H415A	H415A	H415A	H422A	H422A	H422A	H426A	H426A	H426A
	7.5	2.804	2.816	2.773	2.636	2.681	2.67	2.656	2.586	2.655	2.697	2.701	2.808
	3.75	2.875	2.757	2.759	2.468	2.47	2.451	2.637	2.33	2.505	2.764	2.754	2.957
	1.875	2.802	2.724	2.624	1.86	1.84	2.076	2.075	2.028	2.106	2.693	2.567	2.868
	0.9375	2.565	2.57	2.422	1.107	0.969	1.35	1.464	1.261	1.42	2.079	2.094	2.36
	0.46875	1.809	1.742	1.868	0.421	0.329	0.335	0.35	0.362	0.351	1.035	1.133	1.269
	0.234375	1.14	1.014	0.729	0.1	0.114	0.1	0.114	0.089	0.101	0.391	0.524	0.498
	0.117188	0.391	0.597	0.375	0.081	0.085	0.08	0.071	0.071	0.074	0.173	0.188	0.147
	0.0585938	0.122	0.11	0.111	0.078	0.079	0.076	0.071	0.07	0.074	0.105	0.089	0.095
